# Supplementary material for: A Machine Learning Method for the Prediction of Receptor Activation in the Simulation of Synapses
Source: PLoS One. 2013 Jul 23;8(7):e68888. doi: 10.1371/journal.pone.0068888 (PMC3720878; doi:10.1371/journal.pone.0068888)
Supplement: File S1 Contains: — Figure S1. Final prediction results compared to the synaptic parameters (rational model). Comparison between prediction errors obtained using the 4-by-4 rational curve fitting model and the different synaptic parameters. (A): Comparison to RMSE. (B): Comparison to R2. Figure S2. Final prediction results compared to the synaptic parameters (Fourier model). Comparison between prediction errors obtained using the Fourier curve fitting model and the different synaptic parameters. (A): Comparison to RMSE. (B): Comparison to R2. Table S1. Curve fitting test results. Average curve fitting test results for all possible curve fitting alternatives tested against the Monte Carlo simulation data. Table S2. Machine learning techniques evaluation results: RMSE. Comparison of validation results (RMSE) obtained during the 10-fold cross-validation process for all machine learning techniques tested. Table S3. Machine learning techniques evaluation result: R2. Comparison of validation results (R2) obtained during the 10-fold cross-validation process for all machine learning techniques tested. Table S4. Linear correlation between synapse parameters and function coefficients: 4-by-4 degree polynomial rational function. Observed linear correlation between synapse parameters and coefficients of the 4-by-4 degree polynomial rational function for all Monte Carlo synapse simulations. Table S5. Linear correlation between synapse parameters and function coefficients: 8-term Fourier series. Observed linear correlation between synapse parameters and coefficients of the 8-term Fourier series for all Monte Carlo synapse simulations. Table S6 Linear correlation between synapse parameters and function coefficients: 8-term Gauss series. Observed linear correlation between synapse parameters and coefficients of the 8-term Gauss series for all Monte Carlo synapse simulations. Table S7. Linear correlation between synapse parameters and function coefficients: 2-term exponential function. Observed linear [file pone.0068888.s001.xlsx]

## Sheet: Table S1
Table S1
Curve fitting test results
Average curve fitting test results for all possible curve fitting alternatives tested against the Monte Carlo simulation data.
Curve fit	RMSE	R2
Polynomial (degree 1)	2.1847	0.78786
Polynomial (degree 2)	1.6166	0.8785
Polynomial (degree 3)	1.6015	0.88127
Polynomial (degree 4)	1.4446	0.90463
Polynomial (degree 5)	1.2192	0.93297
Polynomial (degree 6)	0.98505	0.95683
Polynomial (degree 7)	0.76676	0.97417
Polynomial (degree 8)	0.57543	0.98558
Polynomial (degree 9)	0.41844	0.99241
Fourier (1 term)	1.591	0.88312
Fourier (2 terms)	1.3705	0.91392
Fourier (3 terms)	0.98523	0.95682
Fourier (4 terms)	0.57663	0.98552
Fourier (5 terms)	0.30286	0.99604
Fourier (6 terms)	0.16887	0.99876
Fourier (7 terms)	0.13507	0.99917
Fourier (8 terms)	0.11295	0.99936
Gauss (1 term)	1.5209	0.89365
Gauss (2 terms)	1.0512	0.95009
Gauss (3 terms)	0.69698	0.97836
Gauss (4 terms)	0.46706	0.99038
Gauss (5 terms)	0.35277	0.99427
Gauss (6 terms)	0.26144	0.99649
Gauss (7 terms)	0.22078	0.99713
Gauss (8 terms)	0.19396	0.9978
Sum of Sine (1 term)	2.1852	0.7878
Sum of Sine (2 terms)	1.4518	0.90334
Sum of Sine (3 terms)	1.2374	0.93002
Sum of Sine (4 terms)	1.1529	0.93941
Sum of Sine (5 terms)	1.0255	0.95214
Sum of Sine (6 terms)	0.9016	0.96326
Sum of Sine (7 terms)	0.79348	0.97168
Sum of Sine (8 terms)	0.69777	0.97813
Exponetial (1 term)	1.7537	0.85688
Exponential (2 terms)	0.31985	0.98877
Rational (degree 0/1)	2.743	0.66117
Rational (degree 0/2)	6.7891	-1.0255
Rational (degree 0/3)	6.8751	-1.0777
Rational (degree 0/4)	6.8754	-1.0777
Rational (degree 0/5)	6.8758	-1.0777
Rational (degree 1/1)	4.5859	0.069646
Rational (degree 1/2)	3.0719	0.50238
Rational (degree 1/3)	6.8685	-1.0729
Rational (degree 1/4)	6.8758	-1.0777
Rational (degree 1/5)	6.8761	-1.0777
Rational (degree 2/1)	2.1657	0.79175
Rational (degree 2/2)	4.1728	0.19684
Rational (degree 2/3)	3.5428	0.49594
Rational (degree 2/4)	6.8748	-1.0767
Rational (degree 2/5)	6.8765	-1.0777
Rational (degree 3/1)	1.9959	0.57892
Rational (degree 3/2)	3.2086	0.5188
Rational (degree 3/3)	4.1958	0.20415
Rational (degree 3/4)	3.8229	0.37575
Rational (degree 3/5)	6.8758	-1.0769
Rational (degree 4/1)	1499.9	-673610
Rational (degree 4/2)	2.8792	-0.30593
Rational (degree 4/3)	3.9346	0.1855
Rational (degree 4/4)	0.070932	0.99927
Rational (degree 4/5)	2.5519	0.71551
Rational (degree 5/1)	9070000	-23000000000000
Rational (degree 5/2)	1103.3	-374000
Rational (degree 5/3)	1.4721	0.8753
Rational (degree 5/4)	1.2154	0.92153
Rational (degree 5/5)	1.6128	0.73256

## Sheet: Table S2
Table S2
Machine learning techniques evaluation results: RMSE
Comparision of validartion results (RMSE) obtained during the 10-fold cross-validation process for all machine learning techniques tested.
	Linear Regression	KNN	MLP	M5P	MARS	PPR
Fold 0	3.2677	0.9469	0.8106	0.4624	3.2696	2.6855
Fold 1	3.1027	0.826	2.503	0.4866	3.1037	2.5927
Fold 2	3.1035	0.9581	0.7683	0.4421	3.1035	2.6011
Fold 3	3.0397	0.8102	2.4816	0.394	3.0404	2.516
Fold 4	3.0559	0.9437	0.6903	0.4796	3.0566	2.5465
Fold 5	3.0889	0.9199	0.7314	0.4396	3.0876	2.5361
Fold 6	3.1815	0.8659	2.872	0.4258	3.1834	2.637
Fold 7	3.072	0.9128	2.6066	0.4813	3.073	0.9792
Fold 8	3.009	0.7701	2.8401	2.1026	3.01	2.5472
Fold 9	3.1461	0.9214	2.5076	0.6436	3.1494	2.5893
Average	3.1067	0.8875	1.88115	0.63576	3.10772	2.42306

## Sheet: Table S3
Table S3
Machine learning techniques evaluation results: R2
Comparision of validartion results (R2) obtained during the 10-fold cross-validation process for all machine learning techniques tested.
	Linear Regression	KNN	MLP	M5P	MARS	PPR
Fold 0	0.7267	0.9771	0.9832	0.9945	0.7264	0.8154
Fold 1	0.7204	0.9802	0.818	0.9931	0.7202	0.8047
Fold 2	0.7264	0.9739	0.9832	0.9944	0.7263	0.8078
Fold 3	0.7187	0.98	0.8125	0.9953	0.7186	0.8073
Fold 4	0.7242	0.9737	0.9859	0.9932	0.724	0.8084
Fold 5	0.725	0.9756	0.9846	0.9944	0.7252	0.8146
Fold 6	0.7245	0.9796	0.7755	0.9951	0.7242	0.8107
Fold 7	0.7242	0.9756	0.8014	0.9932	0.724	0.972
Fold 8	0.7261	0.9821	0.756	0.8663	0.7259	0.8037
Fold 9	0.7193	0.9759	0.8217	0.9883	0.7187	0.8098
Average	0.72355	0.97737	0.8722	0.98078	0.72335	0.82544

## Sheet: Table S4
Table S4
Linear correlation between synapse parameters and function coefficients: 4-by-4 degree polynomial rational function
Observed linear correlation between synapse parameters and coefficients of the 4-by-4 degree polynomial rational function for all Monte Carlo synapse simulations.
	[AMPA]	[T]	Ls	Hc	E
p1	-0.0358	-0.3061	-0.6686	-0.3509	0.3683
p2	-0.0324	-0.0556	0.032	-0.0188	0.0393
p3	0.0424	0.0225	-0.0516	-0.0755	0.0264
p4	-0.0647	0.0085	0.0611	0.0677	-0.0155
p5	0.0351	-0.0173	-0.0149	0.073	0.0072
q1	-0.0007	0.0561	0.2686	0.1203	-0.0699
q2	0.0608	-0.0223	-0.094	-0.045	0.028
q3	-0.0682	-0.0067	-0.0026	-0.0641	0.0252
q4	-0.0001	0.0121	0.0319	0.1216	-0.0266

## Sheet: Table S5
Table S5
Linear correlation between synapse parameters and function coefficients: 8-term Fourier series
Observed linear correlation between synapse parameters and coefficients of the 8-term Fourier series for all Monte Carlo synapse simulations.
	[AMPA]	[T]	Ls	Hc	E
a0	-0.0335	-0.1163	0.7053	-0.0102	0.124
a1	0.0142	-0.0122	-0.104	0.0669	-0.091
b1	-0.0014	0.0821	-0.615	-0.0062	-0.0971
a2	0.0306	0.1506	-0.7961	-0.0345	-0.091
b2	0.0419	0.0754	-0.1938	-0.0179	-0.0018
a3	-0.0285	-0.1357	0.7659	0.0233	0.1042
b3	-0.0458	-0.1392	0.6346	0.023	0.0705
a4	-0.0108	-0.0286	0.0329	0.008	-0.0225
b4	0.0453	0.1479	-0.712	-0.0218	-0.0868
a5	0.0327	0.1262	-0.5939	-0.0212	-0.0609
b5	-0.0483	-0.1518	0.7363	0.0197	0.0959
a6	-0.0369	-0.1402	0.6787	0.0213	0.0781
b6	0.0581	0.1536	-0.7293	-0.0144	-0.1072
a7	0.0405	0.1459	-0.704	-0.0201	-0.0861
b7	-0.0604	-0.0391	0.1008	-0.0179	0.0651
a8	-0.046	-0.1501	0.7109	0.0177	0.0928
b8	-0.0089	-0.1167	0.6136	0.026	0.054
w	0.0126	0.0926	-0.0937	-0.0006	-0.048

## Sheet: Table S6
Table S6
Linear correlation between synapse parameters and function coefficients: 8-term Gauss series
Observed linear correlation between synapse parameters and coefficients of the 8-term Gauss series for all Monte Carlo synapse simulations.
	[AMPA]	[T]	Ls	Hc	E
a1	0.0222	-0.0804	-0.0259	0.0844	-0.0273
b1	0.0235	-0.1508	0.1917	0.0077	0.0211
c1	-0.0166	-0.0062	0.0516	-0.0233	-0.0345
a2	0.0246	-0.0376	0.0544	0.051	-0.0464
b2	-0.0201	-0.039	0.0161	0.0349	0.0831
c2	0.0278	0.0012	0.0742	-0.0477	-0.0263
a3	0.0032	0.0477	0.049	-0.0398	-0.0312
b3	0.0511	-0.0476	0.0023	-0.0591	-0.0062
c3	-0.0502	0.0472	0.0422	0.0481	-0.0301
a4	0.0444	-0.0235	0.0062	-0.0275	0.0417
b4	-0.0155	0.12	-0.1107	-0.0228	-0.0547
c4	0.0647	0.0977	-0.018	0.0251	0.0089
a5	0	0.0292	0.0527	-0.0373	0.0022
b5	-0.0611	-0.0818	-0.072	0.0379	0.0395
c5	-0.0097	-0.081	0.0736	-0.0354	0.0174
a6	0.0003	0.0226	0.0393	-0.0491	0.01
b6	0.0055	-0.0464	0.098	0.0219	-0.0088
c6	-0.0024	-0.0279	0.0225	-0.0712	0.0303
a7	-0.0001	0.0248	0.0526	0.0373	0.0247
b7	0.0764	-0.03	0.0779	-0.0003	-0.0441
c7	-0.0778	0.021	-0.13	0.0182	0.0264
a8	-0.0457	-0.0518	0.0263	-0.0372	-0.0518
b8	0.0593	-0.0304	-0.0635	-0.0227	-0.0234
c8	-0.024	0.0237	0.0974	0.0096	0.0327

## Sheet: Table S7
Table S7
Linear correlation between synapse parameters and function coefficients: 2-term exponential function
Observed linear correlation between synapse parameters and coefficients of the 2-term exponential function for all Monte Carlo synapse simulations.
	[AMPA]	[T]	Ls	Hc	E
a	0.0472	0.0533	0.0542	-0.0381	-0.0556
b	-0.025	-0.0225	0.1824	0.0071	0.0507
c	-0.0472	-0.0533	-0.0542	0.0381	0.0556
d	-0.1199	-0.1233	0.0765	0.0241	0.1203

## Sheet: Table S8
Table S8
Linear correlation between synapse parameters and function coefficients: 9-degree polynomial
Observed linear correlation between synapse parameters and coefficients of the 9-degree polynomial function for all Monte Carlo synapse simulations.
	[AMPA]	[T]	Ls	Hc	E
p1	-0.0473	-0.1931	-0.807	-0.3546	0.3211
p2	0.0486	0.1995	0.8023	0.3578	-0.3268
P3	-0.0501	-0.2076	-0.7963	-0.3618	0.334
p4	0.052	0.2179	0.7882	0.3667	-0.3431
p5	-0.0542	-0.2316	-0.777	-0.3731	0.3551
p6	0.0568	0.2505	0.7606	0.3814	-0.3714
p7	-0.0601	-0.2779	-0.7348	-0.3928	0.3944
p8	0.0641	0.3198	0.6898	0.4086	-0.4285
p9	-0.07	-0.3933	-0.5871	-0.4325	0.4865
p10	0.0106	0.1114	-0.9221	-0.088	-0.0489

## Sheet: Table S9
Table S9
Final prediction results
Comparision between Monte Carlo simulations and prediction results obtained for all 1000 synapse simulations, using the 4-by-4 rational and Fourier curve fitting models. (A): Detailed rresults. (B): Average and stdev values
A											B
						Rational Model		Fourier Model				Rational Model		Fourier Model
Synapse	[AMPA]	[T]	Ls	Hc	E	RMSE	R2	RMSE	R2			RMSE	R2	RMSE	R2
1	1002	363	729	15	1.81	1.0228	0.96749	1.0689	0.96449		Average	0.312185	0.991433	0.325151	0.992919
2	1005	3028	671	19	1.65	0.35768	0.99052	0.4017	0.98804		Stdev	0.453652	0.0478903	0.43869	0.0339857
3	1011	6059	194	19	1.29	0.22641	0.99826	0.2427	0.998
4	1013	500	403	18	1.55	0.50778	0.99206	0.52623	0.99147
5	1013	5276	517	17	1.85	0.25349	0.99679	0.28898	0.99583
6	1013	7385	471	17	1.23	0.25188	0.99605	0.27356	0.99534
7	1014	5188	232	16	1.32	0.40751	0.99502	0.42291	0.99464
8	1015	3627	727	15	1.36	0.18571	0.99799	0.21218	0.99737
9	1018	4991	207	20	1.79	0.25702	0.99812	0.27386	0.99787
10	1018	6060	700	15	1.93	0.14464	0.99867	0.19353	0.99763
11	1021	3098	370	20	1.35	0.75883	0.96993	0.76402	0.96952
12	1024	1409	316	16	1.96	0.53644	0.99491	0.67996	0.99183
13	1026	5522	612	18	1.32	0.16957	0.99779	0.20558	0.99675
14	1027	746	511	19	1.41	1.3796	0.90836	0.47158	0.98929
15	1027	8323	156	15	1.32	0.38509	0.9963	0.39911	0.99603
16	1027	840	706	18	1.86	0.28672	0.99596	0.31756	0.99504
17	1032	4482	401	19	1.25	0.12706	0.99906	0.18833	0.99793
18	1033	3271	152	16	1.3	0.73407	0.98693	0.73842	0.98677
19	1035	3967	421	18	1.13	0.056208	0.99979	0.13144	0.99885
20	1036	2707	702	19	1.97	0.29087	0.99347	0.28979	0.99352
21	1036	3522	461	18	1.23	0.24818	0.99642	0.27265	0.99568
22	1036	7303	614	15	1.13	0.079072	0.9996	0.15469	0.99846
23	1040	4988	172	18	1.96	0.68125	0.99015	0.68394	0.99007
24	1043	6129	515	19	1.66	0.2416	0.99614	0.27693	0.99493
25	1046	2030	423	16	1.77	0.27045	0.99814	0.32878	0.99725
26	1047	3731	606	15	1.2	0.19375	0.99801	0.243	0.99687
27	1055	4713	499	17	1.62	0.13455	0.99917	0.20615	0.99805
28	1056	5434	627	17	1.25	0.14038	0.99853	0.1773	0.99765
29	1060	2407	505	15	1.19	0.3581	0.99429	0.38592	0.99336
30	1062	6663	377	15	1.66	0.13116	0.99948	0.21869	0.99856
31	1062	7652	338	15	1.54	0.17534	0.99908	0.239	0.99829
32	1063	7229	732	18	1.85	0.15284	0.99743	0.17897	0.99648
33	1067	9738	330	16	1.94	0.22054	0.9985	0.26344	0.99786
34	1069	6996	676	18	1.4	0.098453	0.99906	0.15119	0.99778
35	1072	353	339	17	1.48	0.27397	0.99805	0.31059	0.9975
36	1075	187	617	20	1.07	0.21907	0.9955	0.24547	0.99435
37	1079	2453	448	16	1.75	0.5701	0.99071	0.58781	0.99012
38	1081	9062	237	18	1.91	0.364	0.99627	0.39041	0.99571
39	1083	3720	618	20	1.43	0.1347	0.99845	0.19549	0.99673
40	1083	3926	523	17	1.04	0.10532	0.99912	0.13895	0.99847
41	1089	8518	474	16	1.65	0.12686	0.9992	0.18483	0.99831
42	1091	7739	450	18	1.87	0.27511	0.9958	0.19196	0.99795
43	1093	8515	652	19	1.77	0.30776	0.98969	0.33406	0.98785
44	1095	8271	310	15	1	0.26361	0.99613	0.28046	0.99562
45	1098	7663	531	20	1.48	0.27877	0.99356	0.31152	0.99195
46	1104	7032	529	18	1.55	0.39242	0.98977	0.35712	0.99152
47	1105	6605	381	16	1.78	0.32377	0.99657	0.34642	0.99608
48	1106	4739	747	20	1.07	0.1649	0.99558	0.19581	0.99377
49	1107	5431	727	18	1.15	0.086089	0.9992	0.1414	0.99785
50	1109	3739	347	19	1.02	0.18736	0.99754	0.21399	0.99679
51	1109	7777	745	20	1.26	0.23587	0.99177	0.25912	0.99007
52	1114	8596	177	20	1.24	0.38923	0.99323	0.39201	0.99313
53	1116	2572	588	15	1.05	0.28793	0.99446	0.33265	0.99261
54	1119	1955	406	15	1.9	0.79265	0.98753	0.8159	0.98678
55	1120	1704	517	18	1.49	0.15517	0.9989	0.29097	0.99613
56	1120	5311	346	18	1.14	0.18277	0.99802	0.20914	0.99741
57	1122	825	662	20	1.6	0.45693	0.9871	0.46873	0.98642
58	1123	8784	346	19	1.42	0.79188	0.96748	0.73776	0.97178
59	1124	6142	593	16	1.86	0.10127	0.9994	0.16576	0.99839
60	1126	8578	574	18	1.35	0.26165	0.99431	0.28661	0.99317
61	1135	1892	570	17	1.45	0.38772	0.99316	0.43533	0.99137
62	1137	9022	337	17	1.05	0.65372	0.97272	0.24787	0.99608
63	1140	3321	564	18	1.41	0.17063	0.99828	0.2159	0.99724
64	1141	3131	401	16	1.15	0.15834	0.99884	0.20746	0.99801
65	1141	7521	615	17	1.14	0.14249	0.99826	0.19463	0.99675
66	1147	9336	236	16	1.6	0.31351	0.99754	0.334	0.99721
67	1150	4617	480	19	1.97	0.30367	0.99519	0.33618	0.99411
68	1150	9660	579	19	1.95	0.35961	0.98746	0.21996	0.99531
69	1158	6428	625	16	1.33	0.18098	0.99777	0.22607	0.99653
70	1161	6199	693	18	1.33	0.13295	0.99828	0.17601	0.99699
71	1162	6770	491	19	1.53	0.17585	0.99798	0.22698	0.99663
72	1170	7019	650	15	1.1	0.23179	0.99601	0.26459	0.9948
73	1171	2460	710	17	1.04	0.27981	0.99189	0.30164	0.99058
74	1176	6519	422	18	1.08	0.093415	0.99933	0.11953	0.9989
75	1178	8319	340	16	1.84	0.26264	0.99785	0.30162	0.99716
76	1181	3998	263	20	1.13	0.19621	0.99798	0.19732	0.99796
77	1182	5163	223	19	1.81	0.20544	0.99894	0.24273	0.99852
78	1186	8943	229	16	1.26	0.38155	0.9953	0.34128	0.99624
79	1194	8266	154	20	1.55	0.42362	0.99481	0.42856	0.99469
80	1198	6674	628	18	1.8	0.1739	0.99746	0.22233	0.99585
81	1199	4482	396	20	1.61	0.10355	0.99946	0.14756	0.9989
82	1201	224	440	20	1.92	0.53998	0.99149	0.55366	0.99106
83	1207	9733	321	16	1.27	0.23831	0.99762	0.29525	0.99635
84	1208	3856	702	16	1.58	0.56247	0.97988	0.56914	0.9794
85	1208	4565	275	19	1.13	0.16624	0.99856	0.18884	0.99814
86	1212	1752	581	18	1.11	0.20026	0.99684	0.23594	0.99562
87	1213	1061	671	15	1.52	0.41407	0.99338	0.53117	0.9891
88	1220	7949	194	20	1.13	0.34582	0.9939	0.34464	0.99394
89	1226	5488	263	17	1.98	0.38974	0.99676	0.32461	0.99775
90	1227	3807	184	15	1.29	0.41835	0.99633	0.43819	0.99598
91	1233	4495	246	20	1.62	0.15098	0.99922	0.20335	0.99858
92	1241	2745	606	15	1.08	0.14958	0.99852	0.2153	0.99694
93	1245	1409	397	15	1.19	0.62581	0.98561	0.63737	0.98507
94	1249	6154	552	20	1.85	0.15805	0.99785	0.19057	0.99688
95	1253	3887	727	20	1.93	0.24404	0.99355	0.2753	0.99179
96	1254	184	504	15	1.44	0.75267	0.98475	0.79181	0.98312
97	1254	5923	334	18	1.74	0.1514	0.99922	0.21117	0.99848
98	1255	5417	321	18	1.27	0.29405	0.996	0.31638	0.99537
99	1265	4722	179	15	1.89	0.53359	0.99576	0.5427	0.99562
100	1269	3758	598	17	1.79	0.38965	0.992	0.38841	0.99205
101	1269	7300	203	20	1.96	0.27734	0.9981	0.30873	0.99765
102	1274	5091	301	15	1.64	0.46888	0.99501	0.49362	0.99447
103	1276	2720	309	20	1.73	0.16503	0.99909	0.22691	0.99828
104	1277	7193	459	20	1.94	0.31902	0.99329	0.16185	0.99827
105	1278	2642	631	16	1.05	0.28942	0.99322	0.31351	0.99205
106	1280	490	671	17	1.99	0.59697	0.98738	0.63703	0.98564
107	1286	2585	273	17	1.44	0.31222	0.99723	0.33626	0.99678
108	1288	3782	684	18	1.08	0.21373	0.99524	0.24748	0.99361
109	1291	1624	743	18	1.74	0.3985	0.98923	0.47825	0.98448
110	1296	3209	551	15	1.94	0.69409	0.98318	0.73954	0.9809
111	1300	2064	471	15	1	0.86816	0.95318	0.87108	0.95286
112	1306	2406	667	19	1.53	0.29404	0.99358	0.30375	0.99315
113	1312	2673	590	20	1.24	0.46778	0.97974	0.48975	0.97779
114	1313	2202	279	19	1.01	0.10794	0.99933	0.13571	0.99894
115	1315	87	735	17	1.97	0.39103	0.99447	0.46005	0.99235
116	1319	4996	662	17	1.77	0.13948	0.99857	0.17765	0.99769
117	1319	7277	351	17	1	0.12347	0.99894	0.14772	0.99849
118	1324	6962	207	17	1.67	0.46969	0.99504	0.48296	0.99476
119	1326	5542	320	16	1.9	0.20008	0.99904	0.27798	0.99814
120	1332	5727	581	18	1.54	0.1694	0.998	0.21972	0.99663
121	1335	1358	488	19	1.32	0.42106	0.98988	0.44024	0.98894
122	1336	4819	386	18	1.6	0.12153	0.99943	0.19926	0.99846
123	1341	7701	748	18	1.2	0.21798	0.99437	0.24354	0.99297
124	1347	8591	595	16	1.69	0.12337	0.99893	0.21117	0.99687
125	1352	2819	433	16	1.98	1.5995	0.93195	1.6241	0.92985
126	1352	4917	696	15	1.54	0.28422	0.99505	0.3291	0.99337
127	1356	5671	517	20	1.91	0.31759	0.99282	0.24285	0.9958
128	1362	1102	349	20	1.9	0.26093	0.99807	0.30689	0.99734
129	1363	1630	509	19	1.21	0.21986	0.99677	0.26219	0.99541
130	1365	8951	176	16	1.18	0.44106	0.99346	0.38909	0.99491
131	1368	752	224	15	1.51	0.38687	0.99719	0.41414	0.99678
132	1369	5447	685	18	1.14	0.084588	0.99924	0.13884	0.99794
133	1374	5378	663	19	1.88	0.19069	0.99651	0.21011	0.99576
134	1379	4424	279	20	1.99	0.17834	0.99902	0.22855	0.9984
135	1379	9980	728	20	1.48	0.13691	0.99716	0.1778	0.99521
136	1381	1140	416	17	1.35	0.54323	0.98895	0.55586	0.98843
137	1390	8371	494	18	1.3	0.19422	0.99725	0.22604	0.99628
138	1393	1014	690	18	1.18	0.15445	0.99806	0.19041	0.99705
139	1396	1705	258	17	1.73	0.18698	0.99927	0.22624	0.99893
140	1397	7670	189	16	1.26	0.17175	0.9992	0.19216	0.999
141	1398	631	194	18	1.34	0.18368	0.99915	0.19454	0.99905
142	1400	8943	606	19	1.72	0.080361	0.99935	0.14359	0.99794
143	1403	3812	459	17	1.37	0.309	0.99553	0.34289	0.9945
144	1404	1920	653	15	1.21	0.45621	0.98854	0.39673	0.99133
145	1405	1858	370	20	1.08	0.34808	0.99228	0.31308	0.99375
146	1405	6283	321	16	1.01	0.22345	0.99707	0.23749	0.99669
147	1415	4374	643	19	1.61	0.15345	0.99798	0.19534	0.99672
148	1416	9977	227	18	1.77	0.29294	0.99752	0.2881	0.9976
149	1420	3279	296	19	1.35	0.36149	0.99472	0.44206	0.9921
150	1421	8099	509	15	1.89	0.19433	0.99823	0.24268	0.99724
151	1421	91	236	19	1.28	0.30539	0.99719	0.23006	0.9984
152	1422	7158	413	15	1.92	0.30802	0.99685	0.37502	0.99533
153	1424	3626	477	19	1.46	0.60208	0.9798	0.41544	0.99038
154	1426	7320	198	20	1.59	0.3	0.99704	0.30989	0.99684
155	1428	4687	628	17	1.58	0.24685	0.99594	0.27227	0.99506
156	1430	4401	384	17	1.55	0.096959	0.99966	0.17722	0.99888
157	1433	5476	270	19	1.73	0.29872	0.99734	0.32131	0.99692
158	1434	2883	351	15	1.39	0.38037	0.99598	0.413	0.99527
159	1434	5075	187	17	1.59	0.38074	0.99655	0.391	0.99636
160	1435	2666	607	18	1.02	0.42222	0.98097	0.39537	0.98331
161	1435	3159	357	18	1.11	0.15503	0.99859	0.1894	0.9979
162	1436	4404	575	20	1.07	0.22809	0.99395	0.19516	0.99557
163	1437	9093	459	15	1.11	0.99278	0.944	0.22046	0.99724
164	1438	310	364	20	1.43	0.60811	0.98657	0.61782	0.98613
165	1438	3146	639	19	1.13	0.10782	0.99881	0.15891	0.99742
166	1441	630	289	16	1.41	0.46275	0.99503	0.48875	0.99446
167	1443	7093	433	16	1.63	0.22626	0.99791	0.27085	0.99701
168	1448	2532	577	19	1.06	0.34945	0.98736	0.38281	0.98484
169	1452	7411	348	16	1.44	0.21075	0.99848	0.24874	0.99788
170	1452	9352	477	16	1.71	0.11855	0.99923	0.1811	0.99819
171	1453	6792	347	19	1.93	0.72886	0.97864	0.72779	0.97871
172	1454	1224	668	17	1.08	0.38253	0.98752	0.39764	0.98652
173	1454	5731	466	16	1.28	0.26235	0.99659	0.28898	0.99587
174	1455	5234	583	16	1.28	0.10387	0.99934	0.16941	0.99826
175	1455	6639	736	20	1	0.36481	0.9754	0.38975	0.97192
176	1456	4256	528	15	1.06	0.17931	0.99791	0.21494	0.99699
177	1456	4795	337	16	1.1	0.30803	0.99533	0.31987	0.99496
178	1458	6690	668	19	1.71	0.28013	0.99179	0.29821	0.9907
179	1458	6872	299	17	1.53	0.14232	0.99935	0.20291	0.99867
180	1460	3106	542	15	1.71	0.67683	0.98405	0.63329	0.98604
181	1460	7610	314	16	1.08	0.32356	0.99483	0.32679	0.99472
182	1467	5493	249	17	1.65	0.13859	0.9995	0.1951	0.99902
183	1468	4601	238	18	1.71	0.28063	0.99795	0.26403	0.99819
184	1475	3174	270	20	1.47	0.36123	0.99492	0.31573	0.99612
185	1476	2995	520	20	1.53	0.26198	0.99579	0.23431	0.99663
186	1479	8004	517	20	1.74	0.10807	0.99901	0.1523	0.99803
187	1484	3167	383	17	1.36	0.42181	0.99309	0.43065	0.9928
188	1488	2003	475	18	1	0.22992	0.99548	0.24153	0.99501
189	1489	9954	168	18	1.64	0.47277	0.99451	0.47909	0.99436
190	1492	2682	625	16	1.38	0.31187	0.995	0.32069	0.99471
191	1494	2777	605	17	1	1.2675	0.84187	0.55009	0.97022
192	1494	4091	678	19	1.64	0.1561	0.99777	0.1797	0.99704
193	1494	5627	398	17	1.06	0.071718	0.99966	0.12432	0.99897
194	1498	7265	175	16	1.93	0.29218	0.99848	0.28518	0.99855
195	1509	842	189	19	1.41	0.17271	0.99922	0.20419	0.99891
196	1511	6551	559	19	1.47	0.2025	0.99666	0.23373	0.99555
197	1513	835	538	15	1.99	0.71259	0.98838	0.78334	0.98595
198	1517	5874	518	19	1.4	0.083635	0.9995	0.15755	0.99823
199	1518	7524	674	15	1.9	0.10699	0.99921	0.15848	0.99828
200	1519	6196	227	16	1	0.28187	0.99646	0.29658	0.99608
201	1520	9584	665	16	1.25	0.24762	0.99492	0.27396	0.99378
202	1521	6830	637	20	1.63	0.2389	0.99361	0.17414	0.9966
203	1522	169	521	15	1.16	0.7468	0.97685	0.76673	0.97559
204	1525	917	627	19	1.83	0.21515	0.99772	0.31451	0.99513
205	1526	4045	255	18	1.95	0.50006	0.99476	0.52144	0.99431
206	1528	2839	316	18	1.65	0.22043	0.99856	0.26437	0.99793
207	1529	8108	535	20	1.73	0.12148	0.99867	0.17124	0.99736
208	1530	4411	738	15	1.04	0.60351	0.96652	0.33632	0.9896
209	1533	9877	439	18	1.55	0.20371	0.99748	0.23357	0.99669
210	1535	4735	600	19	1.63	0.32491	0.99163	0.32973	0.99138
211	1538	2556	728	19	1.81	0.15925	0.99778	0.24729	0.99465
212	1540	9033	738	16	1.42	0.2096	0.99579	0.23936	0.99451
213	1541	1703	492	17	1.44	0.26099	0.99723	0.31989	0.99584
214	1543	7109	724	20	1.19	0.19108	0.99473	0.22729	0.99255
215	1544	2711	655	19	1.15	0.49954	0.97482	0.23996	0.99419
216	1547	253	652	19	1.6	0.43523	0.99022	0.43544	0.99021
217	1551	1133	475	17	1.04	0.19891	0.99735	0.24257	0.99606
218	1551	9400	714	17	1.09	0.34509	0.98657	0.34765	0.98637
219	1552	5056	649	18	1.72	0.19093	0.99701	0.22078	0.996
220	1558	4349	728	15	1.24	0.16614	0.99808	0.20982	0.99694
221	1563	3693	565	16	1.3	0.15562	0.99869	0.21614	0.99748
222	1566	832	699	19	1.63	0.27507	0.99523	0.32348	0.99341
223	1568	1298	286	20	1.15	0.2557	0.99681	0.27441	0.99632
224	1568	7500	178	17	1.43	0.19654	0.99897	0.22569	0.99864
225	1572	9124	508	16	1.14	0.2037	0.99722	0.24477	0.99598
226	1574	1588	580	16	1.75	0.3687	0.99517	0.35013	0.99564
227	1574	5866	532	16	1.85	0.33035	0.99452	0.35048	0.99383
228	1577	3884	631	18	1.18	0.22428	0.99571	0.25189	0.99459
229	1577	7087	535	16	1.18	0.079946	0.9996	0.15351	0.99851
230	1580	7834	161	18	1.58	0.1965	0.999	0.21208	0.99884
231	1581	3353	713	15	1.94	0.21113	0.99746	0.27198	0.99578
232	1590	6826	462	19	1.04	0.45485	0.97937	0.46583	0.97837
233	1590	9814	725	18	1.63	0.06689	0.99945	0.13845	0.99766
234	1594	4711	399	17	1.82	0.10883	0.9996	0.19778	0.99867
235	1595	539	384	20	1.49	0.62823	0.98459	0.6439	0.98381
236	1596	9833	356	15	1.31	0.2669	0.99731	0.30203	0.99656
237	1597	2043	451	19	1.01	0.25591	0.99423	0.25185	0.99441
238	1597	8369	576	20	1.95	0.27425	0.99201	0.31003	0.98978
239	1597	8574	175	18	1.35	0.14286	0.99938	0.16302	0.99919
240	1599	1601	267	20	1.91	0.47751	0.99427	0.45566	0.99478
241	1599	9700	620	19	1.95	0.13788	0.99795	0.17624	0.99666
242	1601	2709	646	17	1.45	0.25679	0.99596	0.29153	0.99479
243	1601	6023	169	19	1.3	0.22009	0.99832	0.22808	0.99819
244	1601	6231	264	16	1.02	0.3169	0.99502	0.32465	0.99478
245	1605	7661	643	20	1.22	0.15944	0.99691	0.20584	0.99486
246	1606	8898	629	18	1.55	1.7623	0.70292	0.25258	0.9939
247	1609	7859	153	19	1.87	0.31715	0.99789	0.33624	0.99763
248	1613	2028	185	19	1.13	0.31431	0.99627	0.31748	0.9962
249	1613	4726	338	15	1.82	0.15759	0.99945	0.23291	0.9988
250	1614	508	534	18	1.65	0.20582	0.9984	0.26863	0.99728
251	1615	2429	359	20	1.7	0.15847	0.9991	0.22837	0.99812
252	1621	5017	746	16	1.77	0.15192	0.99808	0.22665	0.99574
253	1623	6121	357	18	1.88	0.31696	0.9964	0.35046	0.9956
254	1626	9570	320	19	1.75	1.4963	0.90153	0.43507	0.99167
255	1627	2519	303	17	1.46	0.67005	0.98692	0.68079	0.9865
256	1629	2560	490	16	1.14	0.91988	0.95406	0.30106	0.99508
257	1630	1298	240	17	1.09	0.53441	0.98989	0.52578	0.99021
258	1630	2925	440	18	1.26	0.15848	0.99861	0.20558	0.99766
259	1633	1890	675	20	1.08	0.26938	0.99063	0.23024	0.99316
260	1633	4805	512	17	1.3	0.16207	0.9985	0.22328	0.99715
261	1642	5569	172	19	1.29	0.18561	0.99889	0.20571	0.99864
262	1647	1001	473	18	1.54	0.19237	0.99859	0.25781	0.99747
263	1647	6685	333	20	1.82	0.59692	0.9844	0.59862	0.98431
264	1653	2288	704	15	1.62	0.52299	0.98654	0.74617	0.97259
265	1657	6960	382	16	1.2	0.41776	0.99168	0.41607	0.99175
266	1661	7341	532	19	1.22	0.16308	0.99758	0.20243	0.99628
267	1667	4396	196	16	1.69	0.27686	0.99854	0.31153	0.99815
268	1671	2497	703	20	1.69	0.25929	0.99372	0.28158	0.99259
269	1673	1131	589	15	1.83	0.57896	0.99045	0.5592	0.99109
270	1682	3420	225	15	1.02	0.33071	0.99605	0.3141	0.99644
271	1683	4307	383	17	1.22	0.12053	0.99927	0.18195	0.99833
272	1684	1245	712	15	1.96	0.40218	0.99357	0.54243	0.9883
273	1687	7220	239	17	1.02	0.50806	0.98661	0.25389	0.99666
274	1689	7886	277	18	1.98	0.2995	0.99746	0.32199	0.99706
275	1691	4615	372	16	1.62	0.3687	0.99585	0.38866	0.99538
276	1694	2661	545	19	1.71	0.29325	0.99522	0.31015	0.99465
277	1695	84	388	18	1.51	0.61678	0.98857	0.63372	0.98793
278	1697	5962	624	17	1.95	0.18229	0.99753	0.21573	0.99654
279	1699	8113	407	16	1.91	0.32206	0.99592	0.35275	0.9951
280	1702	9043	476	20	1.47	0.28492	0.99344	0.29335	0.99305
281	1706	9904	468	16	1.19	0.14006	0.9988	0.19779	0.99761
282	1710	5991	196	18	1.03	0.46852	0.98982	0.46683	0.98989
283	1712	565	692	15	1.05	0.18453	0.9976	0.23909	0.99596
284	1713	9200	362	15	1.9	0.22491	0.99834	0.27556	0.99751
285	1718	2316	511	17	1.06	0.24923	0.99536	0.27312	0.99443
286	1718	5754	312	17	1.87	0.13347	0.99951	0.20486	0.99884
287	1718	7866	227	15	1.26	0.089105	0.99977	0.14091	0.99943
288	1718	9101	194	19	1.34	0.25906	0.99743	0.26332	0.99735
289	1719	2144	246	18	1.25	0.61358	0.98669	0.59851	0.98733
290	1720	7903	621	19	1.05	0.22965	0.99314	0.26709	0.99072
291	1726	6143	539	20	1.09	0.25518	0.99258	0.28158	0.99097
292	1726	6509	508	15	1.08	0.38843	0.99056	0.41754	0.98909
293	1726	8785	305	18	1	0.11835	0.99899	0.14436	0.99849
294	1728	4309	151	15	1.97	0.41784	0.99752	0.44425	0.9972
295	1729	8017	493	18	1.85	0.11198	0.99918	0.18656	0.99772
296	1729	9730	336	19	1.32	0.17587	0.99825	0.20056	0.99772
297	1733	339	746	17	1.98	0.34443	0.99491	0.46028	0.99091
298	1734	2696	343	19	1.37	0.1452	0.9991	0.20236	0.99825
299	1734	9730	523	18	1.3	0.23328	0.99569	0.26878	0.99428
300	1739	8236	713	20	1.84	0.14018	0.99723	0.12613	0.99776
301	1743	8060	218	17	1.08	0.38242	0.99394	0.36455	0.9945
302	1746	3537	464	17	1.93	0.14863	0.99917	0.20706	0.9984
303	1748	2830	260	17	1.7	0.29893	0.99792	0.3247	0.99755
304	1750	6195	745	15	1.54	0.17347	0.99769	0.18922	0.99725
305	1751	4541	210	16	1.75	0.41258	0.99675	0.43046	0.99647
306	1763	5622	694	16	1.95	0.24634	0.9954	0.26805	0.99455
307	1765	5076	296	19	1.51	0.37543	0.99462	0.36745	0.99484
308	1774	978	464	19	1.83	0.62183	0.98682	0.51865	0.99083
309	1779	4940	638	19	1.88	0.43006	0.98276	0.44278	0.98173
310	1780	8113	329	17	1.45	0.070032	0.99981	0.14717	0.99916
311	1781	3802	546	15	1.25	0.26216	0.99669	0.32433	0.99493
312	1783	3370	397	17	1.24	0.1587	0.9988	0.2015	0.99807
313	1786	6428	746	17	1.29	0.24514	0.99388	0.27252	0.99244
314	1786	6693	246	15	1.52	0.23965	0.99862	0.27064	0.99824
315	1787	6855	364	15	1.06	0.13649	0.99904	0.17509	0.99842
316	1788	8504	608	16	1.92	0.16754	0.998	0.20689	0.99694
317	1790	1624	220	18	1.04	0.22448	0.99807	0.24293	0.99774
318	1791	9777	570	17	2	0.35799	0.98992	0.36017	0.9898
319	1794	7977	178	20	1.65	0.33553	0.9967	0.30959	0.99719
320	1803	3536	394	19	1.63	0.092268	0.99965	0.17498	0.99873
321	1803	4213	681	17	1.75	0.19974	0.99696	0.22042	0.99629
322	1803	4433	155	20	1.48	0.14771	0.99936	0.17508	0.9991
323	1805	9251	509	15	1.97	0.13772	0.99903	0.19431	0.99807
324	1807	6191	604	18	1.52	0.14709	0.99827	0.18229	0.99734
325	1809	5877	395	17	1.32	0.29622	0.99585	0.32472	0.99502
326	1812	3550	729	19	1.35	0.10711	0.99877	0.13342	0.99809
327	1814	9005	219	18	1.83	0.20817	0.99888	0.21969	0.99875
328	1819	1536	655	15	1.17	0.33646	0.99344	0.36367	0.99234
329	1820	95	293	16	1.4	0.32299	0.99761	0.36498	0.99695
330	1821	5767	302	18	1.47	0.088181	0.99971	0.13409	0.99932
331	1822	281	256	18	1.84	0.69294	0.99068	0.68185	0.99097
332	1824	23	458	19	1.35	0.57221	0.98577	0.63709	0.98236
333	1824	9996	550	15	1.6	0.26411	0.99592	0.31153	0.99432
334	1826	4505	458	18	1.94	0.44871	0.99085	0.50311	0.9885
335	1832	231	226	15	1.74	0.56425	0.99526	0.60161	0.99461
336	1835	8551	481	16	1.65	0.050521	0.99987	0.14078	0.99896
337	1837	1824	655	17	1.86	0.32848	0.99461	0.45917	0.98947
338	1837	3195	382	15	1.93	0.58825	0.99241	0.64221	0.99095
339	1838	1997	221	17	1.2	0.22777	0.99832	0.24095	0.99812
340	1838	4472	713	18	1.4	0.18127	0.99689	0.20867	0.99587
341	1840	3474	382	20	1.79	0.10781	0.99952	0.17391	0.99875
342	1840	6484	420	18	1.13	0.074708	0.9996	0.12295	0.99891
343	1840	8971	565	18	1.43	0.065656	0.99962	0.1376	0.99835
344	1841	4710	209	19	1.63	0.20102	0.99885	0.22147	0.9986
345	1845	785	731	17	1.68	0.29614	0.99536	0.36461	0.99297
346	1850	77	341	19	1.97	0.74048	0.98824	0.75535	0.98776
347	1861	126	477	15	1.27	0.85824	0.97598	0.8751	0.97502
348	1869	2188	331	16	1.17	0.12421	0.99941	0.18207	0.99873
349	1870	5414	272	16	1.1	0.23059	0.99762	0.23805	0.99746
350	1871	4045	747	16	1.2	0.2797	0.99328	0.31367	0.99154
351	1872	5547	160	20	1.78	0.41568	0.9959	0.42702	0.99567
352	1876	5347	478	19	1.46	0.15516	0.99848	0.22183	0.9969
353	1878	7988	720	19	1.43	0.068483	0.99939	0.13335	0.99767
354	1880	9622	682	16	1.15	0.17123	0.99727	0.21497	0.9957
355	1881	3459	669	19	1.65	0.13397	0.99844	0.15616	0.99788
356	1881	5093	240	17	1.42	0.22404	0.9985	0.2559	0.99804
357	1885	6385	299	19	1.63	0.28636	0.99685	0.29553	0.99664
358	1886	8812	293	15	1.69	0.1727	0.99922	0.23488	0.99856
359	1889	4200	510	16	1.49	0.24937	0.99725	0.29786	0.99608
360	1894	3896	388	19	1.42	0.4863	0.98872	0.41155	0.99192
361	1896	5362	202	16	1.9	0.28169	0.99857	0.31162	0.99825
362	1900	5348	458	16	1.72	0.62625	0.9847	0.63743	0.98414
363	1904	5115	628	16	1.65	0.15801	0.99842	0.18126	0.99792
364	1907	4125	411	19	1.9	0.16137	0.99894	0.21581	0.9981
365	1907	6766	542	20	1.81	0.16235	0.99766	0.19816	0.99652
366	1909	1964	195	19	1.06	0.15458	0.99906	0.16669	0.99891
367	1911	1951	415	20	1.47	0.24447	0.99713	0.28104	0.9962
368	1918	6732	398	19	1.43	0.23634	0.99681	0.21981	0.99724
369	1922	1183	272	17	1.88	0.37128	0.99736	0.40094	0.99693
370	1923	7398	556	19	1.2	0.20744	0.9958	0.23698	0.99452
371	1927	9477	376	20	1.64	0.18675	0.99782	0.21905	0.997
372	1931	5199	322	16	1.04	0.19961	0.99784	0.21511	0.99749
373	1931	8785	444	17	1.97	0.18444	0.99819	0.22281	0.99736
374	1932	2567	746	18	1.22	0.56596	0.96721	0.56682	0.96711
375	1932	505	678	18	1.95	0.24007	0.99744	0.34939	0.99458
376	1937	1589	451	19	1.21	0.11347	0.9992	0.16425	0.99832
377	1939	4107	702	17	1.09	0.10657	0.99882	0.1711	0.99697
378	1941	3646	236	15	1.61	0.35285	0.99752	0.35671	0.99747
379	1943	5337	436	17	1.52	0.20496	0.99816	0.24804	0.9973
380	1943	5984	685	16	1.87	0.1572	0.99813	0.19564	0.99711
381	1949	6102	332	19	1.38	0.43447	0.99087	0.28774	0.996
382	1950	2520	193	15	1.58	0.20846	0.99922	0.24762	0.99889
383	1954	3798	260	20	1.08	0.39603	0.99157	0.33369	0.99401
384	1956	1450	189	17	1.5	0.16094	0.99944	0.19378	0.99919
385	1958	3961	297	17	1.76	0.55164	0.99205	0.54065	0.99236
386	1962	1469	605	17	1.02	0.20766	0.99597	0.22432	0.9953
387	1966	6844	610	17	1.49	0.17814	0.99755	0.2057	0.99673
388	1967	5604	208	19	1.76	0.13933	0.9995	0.17551	0.99921
389	1972	3954	429	17	1.72	0.5611	0.98854	0.57585	0.98793
390	1977	3209	748	18	1.93	0.23108	0.99508	0.26859	0.99336
391	1978	4768	156	18	1.03	0.41737	0.99361	0.42299	0.99344
392	1983	355	351	16	1.2	0.34079	0.99602	0.3653	0.99542
393	1985	181	655	18	1.69	0.48589	0.98963	0.54909	0.98675
394	1987	6983	587	15	1.2	0.2002	0.99745	0.24175	0.99629
395	1989	4021	215	17	1.46	0.17713	0.99918	0.21861	0.99875
396	1992	5327	348	17	1.48	0.14348	0.99924	0.19625	0.99858
397	1999	8036	663	15	1.89	0.1899	0.99738	0.22846	0.9962
398	2000	4019	186	16	1.73	0.292	0.99845	0.31511	0.99819
399	2001	5670	639	20	1.53	0.21763	0.99489	0.15837	0.9973
400	2006	7335	597	16	1.45	0.15126	0.99847	0.19651	0.99741
401	2007	9430	661	16	1.78	0.072146	0.99956	0.14114	0.9983
402	2010	4760	439	16	1.67	0.32174	0.99624	0.35163	0.99551
403	2012	2425	457	16	1.27	0.26425	0.9969	0.30709	0.99582
404	2016	3832	159	17	1.11	0.26493	0.99764	0.29796	0.99701
405	2017	2073	546	20	1.7	0.14785	0.99873	0.20969	0.99744
406	2021	3602	192	19	1.17	0.27074	0.99724	0.28148	0.99701
407	2023	594	684	20	1.01	0.12177	0.99796	0.16502	0.99625
408	2026	6588	268	18	1.83	0.098965	0.99973	0.16361	0.99926
409	2026	8604	379	15	1.55	0.30938	0.99658	0.31678	0.99641
410	2027	7921	738	17	1.58	0.078741	0.99933	0.13235	0.99812
411	2029	1001	187	16	1.98	0.28364	0.9988	0.34497	0.99822
412	2031	832	615	19	1.78	0.40029	0.99217	0.45342	0.98995
413	2033	5892	735	16	1.25	0.12035	0.99872	0.16176	0.99769
414	2035	3058	594	18	1.72	0.31372	0.99401	0.3355	0.99315
415	2035	6472	302	17	1.33	0.28924	0.99685	0.31535	0.99625
416	2045	4689	714	18	1.64	0.19108	0.99634	0.18093	0.99672
417	2049	1573	319	20	1.7	0.27169	0.99765	0.29705	0.99719
418	2052	1618	509	15	1.76	0.77407	0.98365	0.85121	0.98023
419	2053	1327	454	18	1.5	0.22757	0.99793	0.29196	0.99659
420	2062	4471	306	20	1.99	0.17374	0.99903	0.22887	0.99831
421	2063	6665	738	15	1.83	0.17738	0.99745	0.20816	0.99649
422	2064	9524	430	18	1.65	0.1929	0.99785	0.22155	0.99716
423	2066	4264	659	16	1	0.34627	0.98749	0.38099	0.98486
424	2068	3712	521	19	1.45	0.052136	0.99982	0.14028	0.99872
425	2070	4486	152	20	1.39	0.20533	0.99872	0.22537	0.99846
426	2071	4749	278	18	1.32	0.11743	0.99948	0.1637	0.99899
427	2074	4184	535	20	1.03	0.35222	0.98469	0.36062	0.98395
428	2077	6830	368	15	1.73	0.12599	0.99954	0.20704	0.99874
429	2083	8606	533	16	2	0.3732	0.99136	0.39398	0.99037
430	2087	1411	624	16	1.52	1.2032	0.93457	0.3649	0.99398
431	2087	4441	665	20	1.32	0.12063	0.99836	0.16851	0.9968
432	2092	4212	378	19	1.3	0.10705	0.99939	0.15419	0.99873
433	2093	7889	601	18	1.53	0.056496	0.99971	0.12908	0.99849
434	2094	4410	283	20	1.82	0.14563	0.99933	0.19722	0.99877
435	2096	2218	487	17	1.51	0.29685	0.9964	0.33905	0.9953
436	2096	9660	736	18	1.5	0.12678	0.99796	0.16894	0.99637
437	2098	7416	478	16	1.59	0.089901	0.99961	0.15382	0.99885
438	2099	1180	731	19	1.93	0.71799	0.96349	0.74197	0.96101
439	2099	7044	434	18	1.58	0.10502	0.99941	0.18248	0.99823
440	2102	2463	481	16	1.2	0.31686	0.99475	0.28458	0.99576
441	2104	9504	546	16	1.94	0.1923	0.99757	0.23427	0.99639
442	2107	1876	268	15	1.17	0.70389	0.98547	0.71367	0.98507
443	2108	2470	709	16	1.33	0.32001	0.9929	0.3972	0.98907
444	2108	9869	722	19	1.49	0.13767	0.99735	0.17722	0.99562
445	2110	7280	551	16	1.37	0.11066	0.99924	0.17732	0.99806
446	2115	5532	523	19	1.16	0.14175	0.99813	0.18421	0.99684
447	2119	7797	345	20	1.33	0.34761	0.99275	0.3557	0.99241
448	2129	8328	606	18	1.76	0.18278	0.99687	0.21296	0.99575
449	2130	6126	575	20	1.65	0.26703	0.99308	0.26609	0.99313
450	2131	4124	588	18	1.5	0.22434	0.99654	0.22869	0.99641
451	2132	4208	276	15	1.1	0.44549	0.99232	0.45274	0.99207
452	2134	5154	277	20	1.91	0.15988	0.99917	0.20793	0.9986
453	2134	892	661	18	1.68	0.10388	0.99942	0.27282	0.99603
454	2134	9358	615	17	1.8	0.14901	0.99806	0.19612	0.99664
455	2136	2258	210	20	1.46	0.11747	0.99957	0.16022	0.9992
456	2137	6486	177	18	1.84	0.16781	0.99939	0.19317	0.99919
457	2137	9454	417	19	1.15	0.3417	0.99076	0.37006	0.98916
458	2144	4277	324	15	1.92	0.3471	0.99753	0.39523	0.9968
459	2149	5424	356	19	1.21	0.19402	0.99766	0.2227	0.99692
460	2150	6642	300	19	1.13	0.19027	0.99776	0.20336	0.99744
461	2152	2607	200	16	1.91	0.24789	0.99904	0.30657	0.99853
462	2154	5812	191	19	1.83	0.2829	0.99805	0.30815	0.99769
463	2162	3146	439	15	1.35	0.30348	0.99676	0.3383	0.99597
464	2162	3537	576	17	1.57	0.18462	0.99808	0.22147	0.99723
465	2168	3895	424	15	1.85	0.86026	0.98052	0.86857	0.98014
466	2169	7706	539	18	1.24	0.06686	0.99963	0.13081	0.99857
467	2170	5921	410	16	1.53	0.18797	0.99867	0.25299	0.99759
468	2171	8011	729	19	1.95	0.26066	0.99066	0.28488	0.98884
469	2174	7863	347	17	1.05	0.14825	0.9985	0.17293	0.99796
470	2175	7910	463	19	1.4	0.1089	0.99915	0.16026	0.99816
471	2176	1290	213	20	1.98	0.50943	0.99454	0.46914	0.99537
472	2184	3759	643	16	1.86	0.22098	0.99711	0.1602	0.99848
473	2184	8076	233	20	1.78	0.17961	0.99893	0.20486	0.9986
474	2187	8277	324	19	1.73	0.25075	0.9973	0.23447	0.99764
475	2194	7507	164	17	1.52	0.29335	0.99803	0.31409	0.99774
476	2195	5700	700	15	1.23	0.19572	0.99717	0.22948	0.9961
477	2196	9447	209	15	1.34	0.33625	0.99699	0.35065	0.99672
478	2199	4925	637	20	1.01	0.3001	0.98601	0.3291	0.98317
479	2200	6478	224	18	1.41	0.17785	0.99892	0.20156	0.99861
480	2205	3681	580	17	1.61	0.10919	0.99932	0.18606	0.99802
481	2206	7650	238	15	1.35	0.19943	0.9989	0.23731	0.99845
482	2207	1526	219	18	1	0.25848	0.99717	0.28197	0.99663
483	2207	2937	242	18	1.54	0.30675	0.99753	0.36211	0.99655
484	2219	3759	309	20	1.14	0.10112	0.99938	0.13869	0.99883
485	2220	4934	472	17	1.62	0.13181	0.9992	0.19653	0.99822
486	2221	7501	415	19	1.95	0.175	0.99827	0.20578	0.99761
487	2221	948	422	20	1.95	0.38669	0.995	0.40999	0.99437
488	2226	9828	687	19	1.55	0.16536	0.99644	0.19846	0.99488
489	2229	589	409	15	1.46	0.68549	0.98803	0.69593	0.98766
490	2231	8374	711	15	1.16	0.27138	0.99361	0.29338	0.99254
491	2236	9083	559	15	1.84	0.1722	0.99831	0.21224	0.99744
492	2238	3871	459	17	1.42	0.9606	0.95803	0.32396	0.99523
493	2251	2849	366	17	1.63	0.36791	0.99602	0.40995	0.99505
494	2253	2415	507	15	1.89	0.33322	0.99673	0.3696	0.99598
495	2253	847	665	17	1.65	0.27346	0.99643	0.38795	0.99281
496	2254	8529	333	15	1.81	0.1006	0.99971	0.18124	0.99907
497	2260	5440	693	18	1.19	0.11754	0.99849	0.16294	0.99709
498	2261	5653	331	15	1.06	0.68482	0.97761	0.20695	0.99796
499	2262	4970	613	15	1.49	0.2004	0.99775	0.23183	0.99699
500	2262	8242	379	19	1.4	0.19926	0.99766	0.1407	0.99883
501	2263	1151	511	18	1.61	0.16191	0.99892	0.22042	0.998
502	2265	3801	623	17	1.42	0.3041	0.99368	0.33151	0.99249
503	2269	8419	322	18	1.19	0.23748	0.99692	0.18684	0.99809
504	2277	6010	424	16	1.3	0.35662	0.99409	0.36671	0.99375
505	2278	5524	445	16	1.47	0.21699	0.99805	0.27034	0.99697
506	2278	6151	704	20	1.85	0.18316	0.9954	0.20068	0.99448
507	2279	7553	206	20	1.93	0.28297	0.99769	0.30051	0.9974
508	2281	2962	593	20	1.27	0.15226	0.99782	0.1961	0.99638
509	2282	607	525	20	1.31	0.41875	0.98868	0.43442	0.98781
510	2282	7273	584	18	1.31	0.11464	0.99888	0.16539	0.99768
511	2283	2423	406	16	1.22	0.23329	0.99758	0.27068	0.99674
512	2290	13	669	20	1.82	0.43423	0.99019	0.47481	0.98828
513	2292	4943	667	17	1.63	0.089996	0.99935	0.1381	0.99847
514	2292	6951	595	17	1.29	0.11678	0.99891	0.1729	0.99761
515	2297	9541	637	16	1.73	0.2504	0.99484	0.28662	0.99324
516	2300	2251	315	17	1.31	0.41361	0.99401	0.42743	0.9936
517	2307	9637	195	16	1.57	0.20587	0.99896	0.26247	0.99831
518	2309	9929	616	17	1.8	0.11678	0.99879	0.16452	0.99759
519	2311	3332	452	19	1.27	0.75534	0.96251	0.3265	0.99299
520	2313	6810	517	16	1.84	0.19826	0.99795	0.24277	0.99692
521	2315	845	251	16	1.82	0.2444	0.999	0.3033	0.99845
522	2323	1637	175	16	1.47	0.15135	0.99952	0.19828	0.99917
523	2323	5182	352	17	1.68	0.10171	0.99967	0.18272	0.99893
524	2325	2926	337	17	1.07	0.21905	0.99744	0.24033	0.99692
525	2325	6360	542	17	1.41	0.28033	0.99493	0.29424	0.99441
526	2327	8359	673	20	1.4	0.09231	0.99883	0.15782	0.99657
527	2329	4494	224	16	1.1	0.12866	0.99939	0.13764	0.9993
528	2335	417	399	16	1.86	0.48909	0.99531	0.53604	0.99437
529	2337	2911	174	15	1.36	0.2406	0.99877	0.28432	0.99829
530	2338	1208	508	16	1.82	0.2923	0.99756	0.33626	0.99676
531	2339	5384	218	17	1.6	0.18585	0.99914	0.22354	0.99876
532	2341	2718	410	18	1.12	0.14257	0.99866	0.174	0.99801
533	2342	410	198	18	1.81	0.41228	0.9969	0.45086	0.9963
534	2349	3861	534	17	1.95	0.17709	0.99847	0.22217	0.99759
535	2349	7570	719	18	1.56	0.10122	0.99877	0.14417	0.9975
536	2352	4007	548	20	1.8	0.46953	0.98344	0.4834	0.98245
537	2361	5592	614	15	1.43	0.11438	0.99924	0.17908	0.99813
538	2361	7612	646	15	1.25	0.27445	0.99468	0.29937	0.99368
539	2363	19	615	18	1.78	0.45742	0.99208	0.54718	0.98866
540	2366	6633	292	15	1.96	0.33276	0.9976	0.37186	0.99701
541	2367	2929	283	16	1.64	0.12583	0.99964	0.19357	0.99916
542	2374	7085	309	17	1.56	0.43534	0.99346	0.4519	0.99295
543	2377	3044	589	20	1.62	0.27736	0.99396	0.30706	0.99259
544	2377	6958	728	18	1.99	0.21825	0.9944	0.25506	0.99235
545	2383	2520	454	17	1.96	0.65515	0.98639	0.66259	0.98608
546	2385	7549	638	17	1.36	0.15934	0.9978	0.19554	0.99668
547	2396	6543	230	19	1.23	0.19364	0.99833	0.20088	0.9982
548	2396	7977	518	17	1.42	0.089625	0.99947	0.15025	0.9985
549	2399	1986	705	16	1.53	0.31439	0.99402	0.34762	0.99269
550	2412	3172	339	15	1.29	0.47098	0.99272	0.49786	0.99186
551	2417	6130	313	15	1.54	0.30535	0.99754	0.34314	0.99689
552	2419	1542	435	20	1.7	0.42048	0.99238	0.4495	0.99129
553	2422	5277	666	16	1.97	0.24366	0.99567	0.25675	0.99519
554	2422	70	545	17	1.33	0.34598	0.99474	0.37363	0.99387
555	2425	5489	520	17	1.03	0.32794	0.99036	0.39017	0.98635
556	2427	7065	433	18	1.2	0.1116	0.99915	0.16478	0.99814
557	2432	4007	178	17	1.38	0.12423	0.99961	0.15231	0.99942
558	2432	8709	379	20	1.51	0.21233	0.99715	0.24063	0.99634
559	2433	9506	412	19	1.23	0.11489	0.99899	0.1572	0.99811
560	2435	8211	496	17	1.53	0.052653	0.99982	0.13286	0.99888
561	2438	331	235	20	1.67	0.55868	0.99237	0.58198	0.99172
562	2438	5005	306	15	1.69	0.1889	0.99918	0.27588	0.99826
563	2442	8523	653	15	1.11	0.10735	0.99906	0.1738	0.99754
564	2443	9868	705	19	1.16	0.25574	0.99057	0.28124	0.98859
565	2452	1979	238	20	1.75	0.11403	0.99965	0.16726	0.99925
566	2452	8129	270	18	1.78	0.12642	0.99951	0.18397	0.99897
567	2454	101	708	17	1.53	0.20957	0.99774	0.30739	0.99513
568	2456	4837	239	19	1.6	0.14427	0.99935	0.18027	0.99898
569	2458	1300	727	15	1.47	1.497	0.88243	0.54842	0.98422
570	2459	2756	204	18	1.72	0.21716	0.99897	0.25364	0.99859
571	2462	7466	731	20	1.32	0.23879	0.99153	0.26441	0.98962
572	2466	3746	563	20	1.03	0.25905	0.99115	0.27654	0.98991
573	2474	9104	717	18	1.12	0.14046	0.99741	0.19002	0.99526
574	2477	2249	735	16	1.59	0.35039	0.99194	0.39169	0.98992
575	2481	3104	224	18	1.04	0.44314	0.99086	0.44602	0.99075
576	2482	9792	308	16	1.81	0.29155	0.99736	0.29138	0.99737
577	2484	310	640	20	1.62	0.92954	0.94871	0.27742	0.99543
578	2484	9335	476	16	1.84	0.09293	0.99952	0.15558	0.99866
579	2489	5466	695	19	1.47	0.13783	0.99779	0.1583	0.99709
580	2491	2551	208	19	1.51	0.16521	0.99923	0.18706	0.99902
581	2493	1286	703	18	1.06	0.235	0.99365	0.27271	0.99145
582	2499	1264	156	16	1.26	0.57383	0.99284	0.58518	0.99256
583	2499	9853	165	16	1.23	0.44586	0.99423	0.44916	0.99415
584	2504	2916	705	20	1.51	0.35818	0.98629	0.36383	0.98586
585	2505	8091	379	20	1.18	0.09548	0.99926	0.14715	0.99824
586	2514	681	261	18	1.31	0.18115	0.99901	0.21573	0.9986
587	2514	9404	432	20	1.42	0.38793	0.98829	0.37178	0.98925
588	2517	1025	575	16	1.11	0.26882	0.99537	0.30315	0.99411
589	2518	9175	245	17	1.01	0.20704	0.99765	0.21809	0.99739
590	2519	7896	507	19	1.79	0.25061	0.9949	0.27111	0.99403
591	2524	7670	299	16	1.34	0.36367	0.99508	0.37571	0.99475
592	2525	5564	541	19	1.36	0.17813	0.99742	0.20496	0.99658
593	2526	6246	464	20	1.85	0.17154	0.99796	0.21181	0.99689
594	2529	8597	315	17	1.34	0.28535	0.9967	0.29546	0.99646
595	2531	563	248	16	1.12	0.71299	0.98512	0.72074	0.98479
596	2531	6940	280	15	1.77	0.29739	0.99805	0.33965	0.99745
597	2541	2160	358	16	1.07	0.11039	0.99941	0.15542	0.99883
598	2544	8627	595	16	1.42	0.10953	0.9991	0.15997	0.99808
599	2546	2666	233	16	1.42	0.39598	0.99615	0.41084	0.99585
600	2550	5776	373	19	1.18	0.10122	0.99931	0.14521	0.99859
601	2550	7328	705	15	1.98	0.16393	0.99787	0.19867	0.99688
602	2550	7370	674	19	1.51	0.084731	0.99914	0.13966	0.99765
603	2551	8361	353	17	1.44	0.16304	0.99885	0.20023	0.99826
604	2552	9019	531	17	1.07	0.26067	0.99375	0.29144	0.99218
605	2552	9138	206	16	1.92	0.38421	0.99702	0.40216	0.99674
606	2553	7509	472	19	1.56	0.10725	0.99918	0.15762	0.99823
607	2553	8933	272	15	1.28	0.19252	0.99877	0.21401	0.99847
608	2554	6811	164	17	1.74	0.31494	0.99806	0.33298	0.99784
609	2556	4313	494	16	1.67	0.26047	0.99717	0.30618	0.9961
610	2557	3071	186	15	1.58	0.18342	0.99938	0.22211	0.99909
611	2557	5729	623	15	1.49	0.24929	0.99637	0.27497	0.99559
612	2558	9534	504	17	1.43	0.13766	0.9987	0.19025	0.99752
613	2561	5641	169	16	1.21	0.11461	0.99962	0.14026	0.99943
614	2563	1492	192	17	1.39	0.22304	0.99885	0.24454	0.99862
615	2563	7039	216	16	1.47	0.28199	0.99795	0.2924	0.99779
616	2571	7775	281	20	1.04	0.10082	0.99924	0.13463	0.99865
617	2573	4615	275	18	1.38	0.080692	0.99976	0.13058	0.99938
618	2573	7242	481	19	1.25	0.1236	0.99876	0.16453	0.9978
619	2573	9656	347	20	1.85	0.52961	0.98438	0.5312	0.98429
620	2574	1052	618	18	1.84	0.3303	0.99481	0.40765	0.99209
621	2577	6216	172	18	1.39	0.35644	0.99659	0.37067	0.99632
622	2579	9740	418	18	1.73	0.13729	0.99889	0.1703	0.99829
623	2580	9736	472	19	1.26	0.17209	0.99749	0.20161	0.99655
624	2582	1462	474	16	1.43	0.28537	0.997	0.3223	0.99617
625	2585	1714	536	19	1.35	0.41011	0.98918	0.41073	0.98914
626	2585	8108	719	20	1.81	0.19613	0.99396	0.20024	0.9937
627	2587	6667	502	18	1.41	0.11461	0.99909	0.17162	0.99796
628	2592	102	243	17	1.44	0.53127	0.99364	0.54406	0.99333
629	2594	798	669	20	1.99	0.61938	0.9758	0.66341	0.97223
630	2597	2501	480	20	1.12	0.28168	0.99287	0.29824	0.99201
631	2597	4363	456	17	1.67	0.19569	0.99835	0.24284	0.99746
632	2598	642	529	18	1.73	0.36966	0.99484	0.46626	0.99179
633	2601	3982	475	15	1.96	0.50526	0.99156	0.50881	0.99144
634	2602	379	296	16	1.5	0.45902	0.99537	0.48255	0.99488
635	2603	4040	556	19	1.27	0.17358	0.99748	0.21183	0.99625
636	2606	6627	743	20	1.36	0.16013	0.99609	0.18421	0.99483
637	2611	8823	741	18	1.01	0.26841	0.98842	0.30014	0.98552
638	2612	3927	527	17	1.92	0.33216	0.99443	0.22485	0.99745
639	2613	5282	730	16	1.41	0.13648	0.99834	0.16599	0.99754
640	2617	4055	552	18	1.88	0.24228	0.99638	0.28541	0.99498
641	2617	9333	454	15	1.54	0.19613	0.9982	0.26169	0.9968
642	2618	7499	706	17	1.93	0.20806	0.99548	0.23445	0.99427
643	2621	3749	562	18	1.44	0.14647	0.99857	0.18019	0.99784
644	2629	3565	398	19	1.61	0.058708	0.99985	0.14994	0.99901
645	2636	2847	335	15	1.11	0.25579	0.99733	0.28042	0.99679
646	2645	7815	297	19	1.95	0.44119	0.9927	0.45839	0.99212
647	2646	1751	677	17	1.81	0.43228	0.98899	0.51851	0.98416
648	2654	3207	496	16	1.1	0.27112	0.99534	0.31262	0.9938
649	2656	8081	392	16	1.96	0.79996	0.97407	0.90779	0.96661
650	2657	5639	744	17	1.14	0.51178	0.96984	0.31866	0.98831
651	2657	924	436	19	1.29	0.56725	0.98314	0.55627	0.98379
652	2660	199	494	19	1.71	0.48594	0.9913	0.51611	0.99019
653	2662	2465	394	17	1.06	0.18926	0.99773	0.216	0.99704
654	2662	4269	185	16	1.3	0.25673	0.99829	0.27329	0.99806
655	2664	9856	291	20	1.07	0.12215	0.99883	0.1391	0.99848
656	2667	1824	588	16	1.94	0.38354	0.99427	0.58427	0.9867
657	2672	8780	237	19	1.37	0.095069	0.99962	0.11363	0.99946
658	2673	5861	557	20	1.91	0.23192	0.99503	0.25928	0.99379
659	2680	7553	330	16	1.56	0.26006	0.99782	0.29725	0.99715
660	2683	2094	572	20	1.33	0.22769	0.99581	0.23394	0.99558
661	2684	9513	654	18	1.85	0.12188	0.99836	0.167	0.99691
662	2685	6833	488	20	1.31	0.1606	0.99773	0.20491	0.99631
663	2685	6952	708	20	1.14	0.10312	0.99837	0.1571	0.99622
664	2687	8981	439	18	1.97	0.37187	0.99124	0.38729	0.99049
665	2688	6792	303	19	1.21	0.20381	0.99765	0.12492	0.99912
666	2691	9370	690	19	1.07	0.16125	0.99605	0.2042	0.99366
667	2694	4923	159	20	1.03	0.35652	0.99449	0.35879	0.99442
668	2695	6012	424	17	1.19	0.10538	0.99933	0.15295	0.99859
669	2705	5512	262	19	1.39	0.083222	0.99973	0.13098	0.99932
670	2713	414	326	16	1.4	0.37054	0.9964	0.40755	0.99564
671	2714	3637	296	15	1.22	0.59766	0.9883	0.47697	0.99255
672	2715	5974	349	18	1.16	0.12065	0.99918	0.15869	0.99859
673	2717	2609	379	15	1.26	0.11392	0.99954	0.1824	0.99881
674	2720	6923	543	17	1.1	0.10952	0.99894	0.1634	0.99765
675	2720	7262	273	16	1.02	0.27206	0.99618	0.2697	0.99624
676	2722	3828	508	19	1.7	0.27052	0.99569	0.32506	0.99377
677	2723	3227	458	17	1.02	0.33491	0.99076	0.3585	0.98941
678	2724	8292	291	18	1.8	0.27862	0.99735	0.30768	0.99677
679	2726	8448	447	19	1.92	0.22324	0.99654	0.25583	0.99545
680	2730	1633	661	19	1.62	0.22688	0.99628	0.302	0.99342
681	2731	9576	611	18	1.86	0.30516	0.9903	0.33038	0.98863
682	2740	7960	552	16	1.04	0.6859	0.95806	0.69939	0.9564
683	2741	4751	504	15	1.04	0.20189	0.99719	0.23162	0.99631
684	2741	4924	447	16	1.95	0.2035	0.99844	0.25308	0.99759
685	2743	1851	567	20	1.41	0.12358	0.99887	0.17512	0.99773
686	2743	5611	597	18	1.2	0.11694	0.99872	0.15907	0.99763
687	2747	1903	685	19	1.75	0.14832	0.99825	0.23347	0.99567
688	2750	5426	181	17	1.66	0.38609	0.99669	0.40639	0.99633
689	2751	6512	200	16	1.71	0.36565	0.99714	0.38914	0.99676
690	2757	8647	265	19	1.22	0.087027	0.9996	0.13633	0.99902
691	2761	7889	250	15	1.29	0.18023	0.99898	0.21346	0.99857
692	2767	3315	215	20	1.74	0.50025	0.99294	0.51698	0.99246
693	2767	3480	659	15	1.74	0.2387	0.99678	0.25934	0.99619
694	2770	2088	345	18	1.32	0.15134	0.99907	0.2039	0.99831
695	2774	1131	229	18	1.39	0.25435	0.99817	0.26975	0.99794
696	2775	1995	378	20	1.31	0.71835	0.97084	0.7037	0.97202
697	2775	6676	537	16	1.51	0.071436	0.9997	0.15365	0.99861
698	2778	5535	573	19	1.25	0.10975	0.99887	0.16161	0.99756
699	2778	6359	679	18	1.58	0.10798	0.99877	0.14527	0.99777
700	2778	9713	464	18	1.35	0.18285	0.99755	0.21621	0.99658
701	2779	6368	731	18	1.34	0.1339	0.99787	0.16192	0.99688
702	2779	9191	375	15	1.91	0.31929	0.99646	0.34098	0.99597
703	2784	7420	480	19	1.04	0.19108	0.99607	0.22519	0.99454
704	2785	2370	607	17	1.99	0.86981	0.95964	0.86332	0.96024
705	2785	9468	327	20	1.52	0.64654	0.97726	0.64885	0.9771
706	2787	1381	527	20	1.19	0.24058	0.99542	0.26793	0.99432
707	2792	4374	250	16	1.66	0.24187	0.99867	0.29071	0.99808
708	2792	8565	309	15	1.67	0.2699	0.99795	0.30374	0.9974
709	2794	1082	639	16	1.96	0.19906	0.99842	0.3614	0.9948
710	2794	4253	629	18	1.33	0.16086	0.99772	0.2159	0.9959
711	2796	1987	571	15	1.23	0.37706	0.9927	0.40307	0.99166
712	2801	3651	152	16	1.5	0.21868	0.99907	0.24711	0.99882
713	2801	7273	525	16	1.91	0.11784	0.99919	0.17871	0.99813
714	2805	551	304	17	1	0.24989	0.99698	0.27044	0.99646
715	2810	4289	174	15	1.28	0.27417	0.99826	0.31283	0.99773
716	2815	506	748	15	1.67	0.36442	0.994	0.45138	0.9908
717	2816	1512	740	18	1.48	0.22856	0.9956	0.27073	0.99383
718	2819	4043	221	15	1.17	0.23254	0.99839	0.24713	0.99818
719	2819	5061	258	18	1.82	0.26654	0.99808	0.30504	0.99749
720	2820	1946	563	15	1.9	0.66239	0.98524	0.71321	0.98288
721	2822	2172	448	17	1.2	0.061473	0.99979	0.13676	0.99895
722	2824	6112	249	20	1.35	0.25527	0.99711	0.22268	0.9978
723	2825	1375	601	20	1.68	0.15133	0.99849	0.22031	0.9968
724	2826	340	344	18	1.58	0.18793	0.99905	0.24814	0.99835
725	2828	1089	612	17	1.82	0.31176	0.99575	0.45665	0.99089
726	2831	2035	242	17	1.33	0.43163	0.99457	0.46384	0.99372
727	2831	748	534	17	1.46	0.85994	0.96833	0.86932	0.96763
728	2831	7974	357	18	1.2	0.1381	0.99886	0.16872	0.9983
729	2832	731	595	15	1.64	0.69357	0.98381	0.76922	0.98008
730	2833	1429	488	18	1.02	0.19516	0.99669	0.2217	0.99573
731	2834	4197	262	17	1.77	0.11924	0.99968	0.2032	0.99906
732	2841	4262	560	19	1.15	0.12204	0.99853	0.16303	0.99737
733	2848	8794	565	15	1.7	0.12055	0.9991	0.16889	0.99823
734	2849	3710	397	15	1.17	0.12195	0.99934	0.17377	0.99866
735	2849	3865	221	18	1.57	0.095985	0.99976	0.1399	0.99949
736	2849	6675	233	20	1.91	0.15467	0.9993	0.19898	0.99884
737	2851	867	528	17	1.09	0.12742	0.99888	0.18788	0.99756
738	2854	2401	515	15	1.75	0.65251	0.98586	0.62154	0.98717
739	2855	3881	238	19	1.07	0.30976	0.99484	0.31046	0.99481
740	2857	1240	255	15	1.34	0.45182	0.99512	0.4469	0.99523
741	2863	8332	363	17	1.57	0.17866	0.99861	0.22693	0.99776
742	2864	3056	485	17	1.45	0.13411	0.99915	0.18802	0.99832
743	2866	4741	165	15	1.85	0.16435	0.99958	0.20015	0.99938
744	2874	1919	451	19	1.55	0.21457	0.99784	0.26006	0.99683
745	2876	8798	596	15	1.85	0.18412	0.99771	0.21641	0.99683
746	2878	9155	456	16	1.36	0.18573	0.99813	0.22693	0.99721
747	2880	1338	486	18	1.33	0.39849	0.99171	0.43228	0.99024
748	2884	7870	478	16	1.7	0.073921	0.99971	0.15096	0.99881
749	2885	2531	614	16	1.53	0.22451	0.99737	0.26212	0.99641
750	2885	6746	557	17	1.83	0.3175	0.99304	0.33218	0.99238
751	2887	5512	188	18	1.99	0.25935	0.99866	0.29751	0.99823
752	2891	5755	624	15	2	0.30995	0.99399	0.33119	0.99314
753	2892	2058	368	18	1.47	0.23878	0.99789	0.27714	0.99716
754	2892	2811	611	19	1.3	0.14494	0.99818	0.17552	0.99732
755	2895	1916	463	18	1.6	0.28207	0.99664	0.31691	0.99576
756	2895	7592	187	19	1.79	0.25724	0.9983	0.27566	0.99805
757	2897	161	328	18	1.55	0.67662	0.98801	0.68718	0.98763
758	2899	1983	239	20	1.11	0.3019	0.99582	0.23295	0.99751
759	2899	7545	169	18	1.69	0.26268	0.99835	0.28863	0.99801
760	2899	98	663	17	1.22	0.38849	0.98998	0.47131	0.98525
761	2900	8712	170	18	1.75	0.17754	0.99923	0.22014	0.99882
762	2902	764	497	20	1.62	0.33324	0.99463	0.33513	0.99456
763	2903	4158	204	17	1.77	0.67422	0.99059	0.69187	0.99009
764	2908	8060	197	17	1.22	0.32136	0.99633	0.33849	0.99593
765	2910	9476	709	20	1.13	0.25234	0.98918	0.27387	0.98725
766	2911	2038	495	19	1.65	0.23485	0.99731	0.26363	0.99662
767	2911	8109	393	17	1.74	0.38934	0.99314	0.19832	0.99822
768	2913	2239	223	16	1.45	0.13082	0.9996	0.19206	0.99915
769	2914	7875	745	20	1.57	0.11471	0.9978	0.14775	0.99636
770	2914	8976	738	18	1.54	0.14426	0.99721	0.12799	0.9978
771	2915	9802	392	20	1.02	0.30616	0.98955	0.31955	0.98862
772	2916	6767	745	15	1.01	0.45132	0.97734	0.47357	0.97505
773	2926	9421	703	18	1.39	0.10344	0.99861	0.14489	0.99727
774	2930	9758	450	19	1.79	0.20053	0.99698	0.24035	0.99566
775	2937	7045	647	15	1.02	0.44974	0.98094	0.46666	0.97948
776	2938	751	551	16	1.42	0.65089	0.98221	0.64541	0.9825
777	2940	7736	708	18	1.88	0.18802	0.99565	0.2107	0.99454
778	2942	345	317	20	1.38	0.19406	0.99862	0.23616	0.99795
779	2942	7491	601	19	1.29	0.65225	0.95342	0.1452	0.99769
780	2943	5152	229	20	1.91	0.24332	0.9983	0.27483	0.99784
781	2943	6143	246	20	1.56	0.21564	0.99823	0.23429	0.99791
782	2947	6860	307	15	1.17	0.27996	0.99691	0.29681	0.99652
783	2958	1111	158	17	1.27	0.15496	0.99945	0.18696	0.9992
784	2959	5346	521	15	1.66	0.91345	0.962	0.43789	0.99127
785	2959	7017	475	18	1.14	0.15232	0.99807	0.18219	0.99724
786	2965	4832	465	17	1.07	0.22246	0.99626	0.2638	0.99474
787	2967	7216	520	19	1.69	0.084348	0.99942	0.13887	0.99842
788	2973	1721	479	19	1.04	0.34922	0.98887	0.37548	0.98713
789	2980	1736	429	19	1.13	0.11039	0.99914	0.16803	0.99801
790	2980	7992	414	18	1.61	0.28722	0.99556	0.31493	0.99466
791	2983	1211	255	19	1.39	0.21326	0.99856	0.24114	0.99816
792	2985	7196	749	16	1.58	0.088997	0.99919	0.13598	0.99811
793	2987	7500	188	18	1.89	0.22011	0.99891	0.24945	0.99859
794	2991	9543	288	15	1.48	0.38545	0.99562	0.28211	0.99765
795	2993	5087	274	16	1.38	0.11894	0.99957	0.16053	0.99922
796	2994	3027	206	18	1.24	0.1969	0.99866	0.21529	0.99839
797	2994	3740	543	16	1.99	0.60313	0.98299	0.63535	0.98113
798	2996	7180	404	15	1.01	0.38007	0.99023	0.39178	0.98962
799	2997	3412	214	18	1.72	0.28032	0.99816	0.31447	0.99768
800	2998	7258	733	20	1.64	0.14639	0.99649	0.17959	0.99472
801	1032	6596	736	18	1.29	0.14727	0.99768	0.18439	0.99637
802	1033	6632	699	18	1.63	0.082405	0.99933	0.14007	0.99806
803	1039	5474	702	17	1.66	0.09651	0.99925	0.14613	0.99829
804	1055	3454	576	18	1.1	0.12872	0.99853	0.16394	0.99761
805	1065	8014	509	15	1.69	0.16784	0.99872	0.21959	0.9978
806	1067	4066	512	17	1.57	0.33435	0.99511	0.37151	0.99396
807	1078	1727	716	18	1.69	0.2237	0.99678	0.3144	0.99365
808	1084	1438	438	16	1.88	0.72856	0.98751	0.82742	0.98389
809	1088	2685	234	15	1.21	0.44943	0.99442	0.48993	0.99337
810	1106	6733	253	15	1.48	0.33819	0.99728	0.36813	0.99678
811	1153	2784	375	18	1.93	0.17166	0.99917	0.24536	0.99831
812	1201	8974	157	16	1.3	0.19441	0.99901	0.20451	0.99891
813	1209	6870	516	20	1.03	0.13028	0.99792	0.1731	0.99633
814	1213	9487	510	20	1.03	0.25317	0.99167	0.26715	0.99073
815	1214	1939	197	16	1.89	0.35419	0.99808	0.37535	0.99785
816	1214	3942	293	17	1.72	0.27884	0.998	0.32337	0.99731
817	1227	9607	592	20	1.83	0.10017	0.99892	0.16498	0.99708
818	1231	9994	648	17	1.55	0.19775	0.9965	0.22497	0.99547
819	1232	2149	322	18	1.41	1.6877	0.9011	1.6229	0.90855
820	1235	1207	351	15	1.61	0.80989	0.98663	0.81623	0.98642
821	1242	4805	408	15	1.11	0.1945	0.99819	0.22195	0.99764
822	1291	4800	211	17	1.74	0.55126	0.99363	0.56391	0.99333
823	1292	7176	571	19	1.47	0.2264	0.99558	0.25666	0.99432
824	1298	9788	226	20	1.01	0.76137	0.96013	0.75403	0.9609
825	1300	2239	742	19	1.94	0.35606	0.98934	0.3753	0.98816
826	1307	789	730	18	1.18	0.34388	0.98989	0.28669	0.99297
827	1314	8533	501	15	1.29	0.28941	0.99572	0.31874	0.99481
828	1324	2967	291	15	1.42	0.27577	0.99811	0.32646	0.99735
829	1331	6761	387	17	1.44	0.38444	0.9935	0.40596	0.99276
830	1342	5129	153	19	1.59	0.31101	0.99749	0.33346	0.99711
831	1357	4319	550	18	1.46	0.41073	0.98975	0.42931	0.9888
832	1365	4424	658	20	1.93	0.20552	0.99592	0.20729	0.99585
833	1368	6308	710	19	1.72	0.090601	0.99907	0.13778	0.99786
834	1385	9069	715	15	1.78	0.17476	0.99758	0.18908	0.99717
835	1392	9627	573	16	1.3	0.2157	0.99685	0.25099	0.99573
836	1404	8084	674	18	1.59	0.064943	0.99957	0.13724	0.99807
837	1415	283	321	17	1.5	0.27878	0.99812	0.32203	0.99749
838	1423	2169	591	16	1.34	0.15611	0.99878	0.30391	0.99538
839	1450	7685	710	16	1.2	0.19759	0.99669	0.23231	0.99542
840	1452	1972	486	18	1.98	0.48094	0.99192	0.45667	0.99272
841	1458	5439	737	19	1.61	0.1045	0.99876	0.14569	0.99758
842	1463	5587	343	17	1.64	0.25449	0.99787	0.29059	0.99722
843	1476	6817	505	16	1.77	0.16608	0.9986	0.22692	0.99738
844	1482	6520	326	16	1.29	0.15839	0.99906	0.21338	0.99829
845	1482	6952	294	19	1.29	0.4908	0.98836	0.47647	0.98903
846	1484	6764	646	20	1.13	0.16786	0.99627	0.20695	0.99432
847	1490	5842	285	18	1.94	0.1595	0.99933	0.23915	0.99849
848	1506	8559	623	16	1.33	0.14643	0.99844	0.1984	0.99714
849	1516	5442	352	16	1.85	0.22092	0.9987	0.2885	0.99777
850	1520	4526	483	20	1.23	0.31479	0.9918	0.33691	0.9906
851	1527	8689	172	20	1.77	0.22529	0.99863	0.23377	0.99852
852	1575	4848	395	19	1.68	0.14292	0.9991	0.19481	0.99833
853	1577	8035	682	17	1.47	0.29783	0.99165	0.30997	0.99096
854	1589	1275	595	19	1.98	0.39419	0.9927	0.48315	0.98903
855	1604	5178	300	18	1.83	0.55736	0.99148	0.53647	0.99211
856	1605	3771	373	18	1.46	0.15451	0.99905	0.22353	0.99801
857	1613	67	234	20	1.03	0.38145	0.99369	0.38715	0.9935
858	1616	9113	243	19	1.47	0.32604	0.99568	0.30424	0.99624
859	1619	3493	556	17	1.44	0.094934	0.99951	0.17671	0.99832
860	1620	3528	324	17	1.03	0.35705	0.99241	0.36863	0.99191
861	1627	1529	253	19	1.58	0.60131	0.98983	0.58794	0.99028
862	1633	1377	349	18	1.73	0.40709	0.99565	0.44101	0.9949
863	1638	3347	366	16	1.31	0.24849	0.99778	0.29048	0.99696
864	1642	5376	259	20	1.87	0.18168	0.99897	0.22125	0.99848
865	1648	2563	527	18	1.92	0.4319	0.99196	0.45046	0.99126
866	1656	4068	309	19	1.28	0.11191	0.99941	0.15707	0.99885
867	1670	6058	493	15	1.88	0.36347	0.99465	0.38728	0.99393
868	1681	2440	532	18	1.63	0.058576	0.99984	0.15169	0.9989
869	1685	3283	544	19	1.22	0.21812	0.99624	0.26333	0.99453
870	1708	9767	616	18	1.65	0.067017	0.99957	0.14006	0.99812
871	1711	8770	232	20	1.29	0.39257	0.99243	0.3773	0.99301
872	1724	9884	287	18	1	0.097099	0.99934	0.1301	0.99882
873	1740	6398	479	19	1.38	0.099404	0.99932	0.16225	0.99818
874	1744	9438	299	20	1.6	0.4312	0.9913	0.41674	0.99187
875	1757	5847	734	15	1.33	0.61304	0.9723	0.26267	0.99491
876	1769	2378	421	15	1.51	0.78301	0.98281	0.80536	0.98182
877	1777	2734	393	20	1.51	0.22086	0.99776	0.25984	0.9969
878	1791	8084	334	20	1.76	0.43893	0.99062	0.44888	0.99019
879	1795	8914	494	16	1.39	0.21686	0.99735	0.25941	0.99621
880	1834	6193	736	18	1.34	0.1129	0.99855	0.15217	0.99736
881	1837	1124	182	17	1.64	0.17928	0.99939	0.23981	0.99892
882	1841	2526	442	16	1.71	0.3315	0.99674	0.37919	0.99573
883	1851	6301	559	17	1.23	0.15701	0.99822	0.20768	0.99688
884	1858	7696	502	15	1.55	0.15657	0.99887	0.2112	0.99794
885	1866	6967	581	15	1.32	0.22567	0.99706	0.26883	0.99583
886	1873	7502	248	18	1.67	0.11591	0.99959	0.17873	0.99903
887	1910	2679	641	17	1.92	0.13395	0.99898	0.19701	0.9978
888	1931	2467	529	16	1.02	0.35166	0.99062	0.35385	0.9905
889	1931	8709	185	17	1.53	0.33401	0.99724	0.34557	0.99704
890	1938	9175	476	18	1.26	0.18513	0.99756	0.21506	0.9967
891	1962	750	621	16	1.21	0.58393	0.98086	0.59651	0.98002
892	1963	4434	167	20	1.28	0.31423	0.99645	0.32258	0.99626
893	1968	1522	251	16	1.01	0.60714	0.98497	0.608	0.98493
894	1972	9393	370	15	1.46	0.30619	0.99665	0.34803	0.99568
895	1978	5253	356	15	1.11	0.10108	0.99953	0.14519	0.99903
896	1981	3378	438	16	2	3.6683	0.65649	3.6746	0.65532
897	2005	2682	159	19	1.25	0.28052	0.99751	0.2916	0.99731
898	2008	3512	288	17	1.87	0.15066	0.99948	0.24397	0.99864
899	2010	983	323	15	1.38	0.28686	0.99801	0.31287	0.99764
900	2012	6400	723	19	1.49	0.1321	0.9978	0.18327	0.99578
901	2040	7646	188	15	1.72	0.19863	0.99928	0.24297	0.99892
902	2041	1264	662	18	1.1	0.23845	0.99448	0.26461	0.9932
903	2048	3019	568	18	1.72	0.36699	0.99259	0.38222	0.99196
904	2054	4078	306	18	1.62	0.093654	0.99973	0.153	0.99928
905	2057	7	539	16	1.61	1.5064	0.93559	1.5332	0.93328
906	2063	5029	372	15	1.1	0.10479	0.99948	0.15086	0.99892
907	2074	3456	322	16	1.17	0.43579	0.99218	0.45045	0.99165
908	2074	3806	461	18	1.86	0.16441	0.99882	0.20413	0.99819
909	2074	3848	533	18	1.87	0.19859	0.99783	0.23563	0.99694
910	2091	3359	665	15	1.13	0.48457	0.98339	0.50039	0.98229
911	2091	7951	335	17	1.52	0.12699	0.99935	0.1905	0.99855
912	2101	441	189	17	1.52	0.14715	0.99957	0.17635	0.99939
913	2105	334	538	17	1.96	0.96159	0.97429	1.0378	0.97005
914	2131	3650	188	17	1.15	0.3713	0.99511	0.38074	0.99486
915	2133	5020	188	18	1.46	0.19114	0.99901	0.20374	0.99888
916	2158	1308	569	20	1.72	0.32925	0.99396	0.38823	0.9916
917	2169	146	500	17	1.33	0.86053	0.9703	0.62163	0.9845
918	2185	3833	710	15	1.48	0.24182	0.99626	0.24204	0.99625
919	2198	2519	601	17	1.09	0.13791	0.99841	0.16717	0.99767
920	2204	9928	454	16	1.8	0.21663	0.99753	0.24437	0.99685
921	2205	3465	429	16	1.42	0.59343	0.98662	0.60646	0.98603
922	2209	3295	702	20	1.66	0.11207	0.99867	0.18111	0.99651
923	2232	7135	390	17	1.72	0.31761	0.99587	0.34071	0.99524
924	2238	3503	609	15	1.02	0.2113	0.99638	0.23457	0.99554
925	2255	7779	186	19	1.47	0.47939	0.99232	0.44415	0.99341
926	2271	523	467	15	1.11	0.3867	0.99316	0.46746	0.99
927	2281	7793	234	17	1.17	0.21081	0.99814	0.21579	0.99805
928	2282	5917	623	20	1.36	0.13905	0.99785	0.17494	0.9966
929	2283	1359	253	19	1.1	0.17186	0.99863	0.18965	0.99833
930	2291	3822	423	15	1.63	0.53936	0.99129	0.55427	0.9908
931	2308	8690	748	15	1.42	0.098835	0.99913	0.1453	0.99812
932	2315	4728	420	17	1.19	0.12068	0.99916	0.17213	0.99829
933	2320	7895	748	18	1.53	0.08411	0.9991	0.13459	0.99768
934	2331	7602	248	15	1.04	0.34146	0.9952	0.34147	0.9952
935	2336	5892	646	19	1.12	0.1743	0.99626	0.20706	0.99472
936	2342	2858	611	16	1.6	0.2764	0.99609	0.19561	0.99804
937	2359	3282	596	20	1.46	0.25597	0.99444	0.27225	0.99371
938	2365	6484	186	19	1.23	0.17102	0.99885	0.2027	0.99838
939	2405	8173	206	18	1.68	0.18635	0.99909	0.21038	0.99884
940	2413	3026	173	20	1.85	0.55871	0.99313	0.4876	0.99477
941	2418	6722	181	15	1.38	0.24164	0.99865	0.26794	0.99834
942	2439	1606	748	19	1.13	0.1474	0.99722	0.1758	0.99605
943	2461	2247	442	17	1.7	0.21212	0.99851	0.26744	0.99763
944	2484	8032	549	16	1.02	0.69846	0.95677	0.71085	0.95523
945	2494	5383	412	17	1.91	0.43719	0.9926	0.45791	0.99188
946	2517	8424	636	15	1.71	0.51967	0.98102	0.22114	0.99656
947	2533	2232	681	18	1.68	0.21143	0.99674	0.27752	0.99439
948	2540	2422	726	15	1.17	0.14536	0.99841	0.18326	0.99748
949	2551	4526	247	20	1.92	0.10786	0.99967	0.16731	0.9992
950	2554	1655	571	15	1.04	0.21778	0.99672	0.25607	0.99547
951	2568	9274	486	16	1.88	0.1543	0.99861	0.19242	0.99784
952	2575	7665	389	18	1.94	0.37652	0.99331	0.40856	0.99212
953	2581	6188	367	15	1.69	0.16732	0.9992	0.24106	0.99834
954	2598	2638	587	20	1.02	0.15595	0.99672	0.1935	0.99495
955	2614	3744	696	15	1.97	0.21857	0.99701	0.30836	0.99405
956	2615	6486	532	15	1.17	0.08566	0.99956	0.15489	0.99858
957	2617	7841	259	17	1.59	0.19307	0.99886	0.22316	0.99847
958	2642	3668	329	19	1.66	0.15824	0.99912	0.21281	0.99841
959	2664	3463	727	19	1.91	0.2494	0.99316	0.27343	0.99178
960	2679	2705	558	19	1.32	0.4784	0.98315	0.50448	0.98127
961	2681	2724	297	19	1.98	0.60944	0.99015	0.61602	0.98994
962	2704	5710	569	20	1.94	0.24705	0.99422	0.2773	0.99271
963	2709	6009	301	17	1.62	0.59168	0.98946	0.60654	0.98892
964	2714	1586	214	15	1.48	0.4429	0.99624	0.43928	0.99631
965	2717	2578	449	17	1.77	0.26636	0.99754	0.31357	0.99658
966	2717	7575	201	16	1.13	0.18318	0.99878	0.19354	0.99864
967	2721	1912	157	18	1.44	1.0861	0.97282	0.37007	0.99684
968	2722	2636	497	18	1.66	0.27318	0.9966	0.32143	0.9953
969	2724	134	186	15	1.76	0.62035	0.99462	0.65679	0.99397
970	2739	8814	368	15	1.6	0.26104	0.99767	0.26521	0.9976
971	2769	5771	554	15	1.18	0.23155	0.99672	0.27983	0.99521
972	2785	4264	500	15	1.41	0.2853	0.99658	0.32613	0.99553
973	2785	9226	578	17	1.52	0.13428	0.9985	0.17419	0.99747
974	2791	5553	333	16	1	0.12958	0.99899	0.16181	0.99843
975	2797	8469	420	19	1.92	0.36402	0.99188	0.37763	0.99127
976	2822	1780	341	20	1.39	0.26946	0.99671	0.29068	0.99617
977	2839	3384	415	18	1.55	0.040583	0.99993	0.1468	0.9991
978	2839	7920	738	18	1.49	0.084921	0.99907	0.13736	0.99757
979	2845	3810	658	19	1.64	0.31223	0.99097	0.18133	0.99696
980	2846	4255	526	17	1.85	0.21959	0.99747	0.25532	0.99657
981	2849	7708	376	19	1.26	11.679	0	12.635	0
982	2859	6775	719	15	1.41	0.072285	0.99956	0.14152	0.99832
983	2861	847	221	18	1.18	0.49693	0.99205	0.49837	0.99201
984	2863	242	437	15	1.67	0.49203	0.99466	0.53291	0.99373
985	2864	9482	598	16	1.05	0.5371	0.97253	0.17848	0.99697
986	2872	7624	537	16	1.41	0.073611	0.99966	0.15614	0.99847
987	2877	3122	706	15	1.55	4.8093	0	0.26469	0.99553
988	2882	3191	377	15	1.06	0.14294	0.99895	0.18969	0.99815
989	2889	8884	153	15	1.57	0.81612	0.98672	0.77896	0.9879
990	2895	2876	275	18	1.75	0.73113	0.98602	0.70719	0.98692
991	2904	4807	465	16	1.66	0.51445	0.98921	0.53223	0.98845
992	2915	8719	571	18	1.31	0.12039	0.99863	0.16916	0.9973
993	2916	9386	249	18	1.69	0.20771	0.99864	0.239	0.99821
994	2930	5715	508	19	1.13	0.15823	0.99761	0.19178	0.99649
995	2956	9572	742	20	1.84	0.19963	0.99304	0.21719	0.99176
996	2965	3386	547	19	1.47	0.0886	0.99944	0.15471	0.99828
997	2967	6206	669	16	1	0.4216	0.97957	0.4381	0.97794
998	2969	4820	227	18	1.84	0.23045	0.99878	0.27387	0.99827
999	2974	8771	263	18	1.08	0.57731	0.98052	0.52087	0.98414
1000	2995	1657	444	16	1.36	1.2882	0.93655	1.2949	0.93589

## Sheet: Table S10
Table S10
Correlation between synaptic parameters and AMPA activated receptors curve peak
Pearson's linear correlation coefficient between the AMPA activated receptors curve peak and the values of the different synaptic parameters
Synaptic parameter	Correlation to curve peak
[AMPA]	-0.008
[T]	-0.26
Ls	-0.795
Hc	-0.305
E	0.33

[truncated: 3 more sheets: Table S11, Figure S1, Figure S2]
